# Supplementary material for: Subconfluent ARPE-19 Cells Display Mesenchymal Cell-State Characteristics and Behave like Fibroblasts, Rather Than Epithelial Cells, in Experimental HCMV Infection Studies
Source: Viruses. 2023 Dec 28;16(1):49. doi: 10.3390/v16010049 (PMC10821009; doi:10.3390/v16010049)
Supplement: Supplementary file 1 [file viruses-16-00049-s001.zip]

Archive with 3 entries (3 files):
- Table.S1_Public_RNA-seq_metadata_used_in_this_study.xls
- Table.S2_qRT-PCR_primers_used_in_this_study.doc.pdf
- Table.S3_Antibodies_used_in_this_study.pdf
